# Supplementary material for: Identification of Salt Tolerance-Related NAC Genes in Wheat Roots Based on RNA-Seq and Association Analysis
Source: Plants (Basel). 2025 Jul 27;14(15):2318. doi: 10.3390/plants14152318 (PMC12348437; doi:10.3390/plants14152318)
Supplement: Supplementary file 1 [file plants-14-02318-s001.zip]

Archive with 1 entries (1 files):
- plants-3730022-supplementary.xlsx
