# Supplementary material for: Identification of Salt Tolerance-Related NAC Genes in Wheat Roots Based on RNA-Seq and Association Analysis
Source: Plants (Basel). 2025 Jul 27;14(15):2318. doi: 10.3390/plants14152318 (PMC12348437; doi:10.3390/plants14152318)
Supplement: Supplementary file 1 [file plants-14-02318-s001.zip › plants-3730022-supplementary.xlsx]

## Sheet: Table S1
Table S1. Detail information of TaNAC family members
Member ID	IWGSC v2.0	Location	Rep1_FPKM	Rep2_FPKM	Rep3_FPKM	Mean_FPKM
TaNAC1-B1	TraesCS1B02G113000	1B:131503446-131505219	0	0	0	0
TaNAC1-B2	TraesCS1B02G113200	1B:131788552-131789760	0	0	0	0
TaNAC1-D	TraesCS1D02G094300	1D:80004684-80005945	0	0	0	0
TaNAC2-A	TraesCS1A02G190100	1A:343673959-343676434	1.7191	1.23896	1.27877	1.41228
TaNAC2-B	TraesCS1B02G192200	1B:344000927-344003380	1.66923	1.821	2.13816	1.87613
TaNAC2-D	TraesCS1D02G194200	1D:270230032-270232248	1.55299	2.37429	2.35274	2.09334
TaNAC3-A	TraesCS1A02G261800	1A:456321204-456323812	1.61018	1.21458	1.18915	1.33797
TaNAC3-B	TraesCS1B02G272600	1B:478581635-478583970	0.094411	0.075685	0.196555	0.122217
TaNAC3-D	TraesCS1D02G261800	1D:355696842-355699227	0.185953	0.169592	0.313516	0.22302
TaNAC4-A	TraesCS1A02G263700	1A:459186662-459188632	3.37169	5.4095	5.33747	4.70622
TaNAC4-B	TraesCS1B02G274300	1B:481540499-481542564	1.89744	2.17372	2.74074	2.27063
TaNAC4-D	TraesCS1D02G263800	1D:359664637-359666117	3.63028	4.71343	4.03831	4.12734
TaNAC5-A	TraesCS1A02G266300	1A:461775747-461779782	35.8053	35.4872	34.37	35.2208
TaNAC5-B	TraesCS1B02G277300	1B:484887115-484891216	47.472	48.2403	41.1632	45.6252
TaNAC5-D	TraesCS1D02G266500	1D:362319747-362322641	51.8601	58.9437	44.3893	51.731
TaNAC6-A1	TraesCS1A02G275900	1A:471261564-471263328	0.189016	0.263584	0.206853	0.219818
TaNAC6-A2	TraesCS1A02G276000	1A:471265111-471266514	0.052508	0.08348	0.118546	0.0848447
TaNAC6-B1	TraesCS1B02G285100	1B:496069848-496071206	0.160833	0.146847	0.184885	0.164188
TaNAC6-B2	TraesCS1B02G285200	1B:496075724-496076922	0	0	0.047359	0.0157863
TaNAC6-D1	TraesCS1D02G275500	1D:371589975-371591670	0.78573	1.32464	1.18977	1.10005
TaNAC7-A	TraesCS2A02G053500	2A:21531553-21535195	0.092895	0.11052	0.547913	0.250443
TaNAC7-B	TraesCS2B02G067400	2B:34062375-34066465	2.24963	2.92614	1.95249	2.37609
TaNAC7-D	TraesCS6D02G140200	6D:109894652-109897506	1.46501	1.9618	1.38045	1.60242
TaNAC8-A1	TraesCS2A02G063200	2A:27952442-27953995	0.122373	0.293769	0.431246	0.282463
TaNAC8-A2	TraesCS2A02G063300	2A:27956612-27958240	0.07948	0.053733	0.110345	0.081186
TaNAC8-A3	TraesCS2A02G063400	2A:27962981-27964485	0.474247	0.681552	0.746303	0.634034
TaNAC8-B1	TraesCS2B02G075900	2B:41132694-41134254	0	0.033094	0.14125	0.0581147
TaNAC8-B2	TraesCS2B02G076000	2B:41136914-41138607	0	0	0	0
TaNAC8-B3	TraesCS2B02G076100	2B:41141030-41142577	0.862077	0.674155	0.812227	0.78282
TaNAC8-D1	TraesCS2D02G061500	2D:25338876-25340723	0.095049	0.187437	0.121294	0.134593
TaNAC8-D3	TraesCS2D02G061600	2D:25347610-25349121	0.164549	0	0.059481	0.0746767
TaNAC9-A2.1	TraesCS2A02G101000	2A:54012233-54014046	2.99085	2.26518	1.92883	2.39495
TaNAC9-A2.2	TraesCS2A02G101100	2A:54111812-54113406	2.07042	2.50444	3.42171	2.66553
TaNAC9-A3	TraesCS2A02G101200	2A:54139933-54141073	0	0.036413	0	0.0121377
TaNAC9-A4	TraesCS2A02G101400	2A:54472197-54474276	13.5019	17.3872	14.3328	15.0739
TaNAC9-A5	TraesCS2A02G101900	2A:54882252-54884230	5.93964	5.28346	5.07906	5.43405
TaNAC9-A6	TraesCS2A02G102000	2A:54953678-54955663	1.50269	1.70531	1.27418	1.49406
TaNAC9-B1	TraesCS2B02G100600	2B:61269802-61270845	0	0	0	0
TaNAC9-B2.1	TraesCS2B02G118200	2B:82361173-82362952	0.776348	0.755907	1.09349	0.875248
TaNAC9-B2.2	TraesCS2B02G118300	2B:82713779-82715637	0.103108	0.060231	0.132256	0.0985317
TaNAC9-B2.3	TraesCS2B02G118400	2B:82851554-82853290	1.37548	1.30495	1.85237	1.51093
TaNAC9-B4	TraesCS2B02G118500	2B:83953621-83955548	11.1629	12.9841	10.661	11.6027
TaNAC9-B5	TraesCS2B02G119000	2B:85073785-85076011	1.01801	0.397424	0.309912	0.575115
TaNAC9-B6	TraesCS2B02G119100	2B:85175914-85178065	1.3237	1.17664	1.12667	1.209
TaNAC9-D1	TraesCS2D02G083700	2D:36201682-36202720	0	0	0	0
TaNAC9-D2.1	TraesCS2D02G100600	2D:52646885-52648518	1.11959	0.831059	1.22345	1.05804
TaNAC9-D2.2	TraesCS2D02G100700	2D:52851898-52853720	1.27168	1.59257	1.21787	1.36071
TaNAC9-D3	TraesCS2D02G100800	2D:52959503-52960664	0.04423	0	0	0.0147433
TaNAC9-D4	TraesCS2D02G100900	2D:53648855-53650859	12.3002	13.7459	14.134	13.3934
TaNAC9-D5	TraesCS2D02G101300	2D:54317495-54319164	0.239956	0.16535	0.082853	0.16272
TaNAC9-D6	TraesCS2D02G101400	2D:54486128-54488083	1.5058	1.40072	1.37735	1.42796
TaNAC10-A	TraesCS2A02G201800	2A:175467301-175470007	0.6394	0.66916	0.900654	0.736405
TaNAC10-B	TraesCS2B02G228900	2B:223153810-223156265	0	0	0	0
TaNAC10-D	TraesCS2D02G214100	2D:175330859-175333525	0.709064	0.661935	0.458346	0.609782
TaNAC11-A	TraesCS2A02G306800	2A:527701258-527702564	1.91192	1.41579	1.70862	1.67878
TaNAC11-B	TraesCS2B02G323500	2B:462300971-462302539	1.735	0.348539	1.49229	1.19194
TaNAC11-D	TraesCS2D02G305300	2D:391113616-391114940	0.588569	1.8237	1.27639	1.22955
TaNAC12-A	TraesCS2A02G311500	2A:535240748-535242301	1.28388	1.84625	2.36658	1.83224
TaNAC12-B	TraesCS2B02G328300	2B:470471095-470472570	0.947441	1.64243	1.11653	1.23547
TaNAC12-D	TraesCS2D02G309800	2D:398085908-398087481	1.25646	1.7648	1.98026	1.66717
TaNAC13-A3.2	TraesCS2A02G325900	2A:556105771-556110368	0	0	0	0
TaNAC13-A1.1	TraesCS2A02G326300	2A:557057177-557060998	0	0	0.017787	0.005929
TaNAC13-A1.2	TraesCS2A02G326400	2A:557313959-557321375	0.460516	0.235195	0.554599	0.41677
TaNAC13-A2	TraesCS2A02G326500	2A:557399010-557402881	0.552012	0.52047	0.732528	0.60167
TaNAC13-A3.1	TraesCS2A02G326600	2A:558088677-558093123	0	0	0	0
TaNAC13-B3	TraesCS2B02G355300	2B:507191168-507194775	0	0	0	0
TaNAC13-B2.1	TraesCS2B02G355400	2B:507408605-507412636	0.139141	0.195499	0.053593	0.129411
TaNAC13-B2.2	TraesCS2B02G355500	2B:507503570-507507182	0.331692	0.367689	0.336571	0.345317
TaNAC13-B1.1	TraesCS2B02G355600	2B:507754005-507758807	0.338022	0.900674	0.313918	0.517538
TaNAC13-B1.2	TraesCS2B02G355700	2B:507791872-507794620	0.166829	0.092524	0.101935	0.120429
TaNAC13-D3	TraesCS2D02G336300	2D:429689385-429694296	0	0	0	0
TaNAC13-D2	TraesCS2D02G336400	2D:429833826-429838995	0	0	0.04269	0.01423
TaNAC13-D1	TraesCS2D02G336500	2D:429923402-429928540	0	0	0	0
TaNAC14-A1	TraesCS2A02G328100	2A:559668730-559670205	0	0	0	0
TaNAC14-A2.1	TraesCS2A02G328200	2A:559749317-559749910	0	0	0	0
TaNAC14-A2.2	TraesCS2A02G328300	2A:559829162-559829755	0	0	0	0
TaNAC14-A3	TraesCS2A02G328400	2A:559834352-559836574	0	0	0	0
TaNAC14-A4	TraesCS2A02G328500	2A:560680505-560681262	0	0	0	0
TaNAC14-B1	TraesCS2B02G353800	2B:504490204-504490854	0	0	0	0
TaNAC14-B2	TraesCS2B02G353900	2B:504748218-504748802	0	0	0	0
TaNAC14-B3	TraesCS2B02G359200	2B:512356803-512357874	0	0	0	0
TaNAC14-D1.1	TraesCS2D02G334200	2D:427617532-427618209	0	0	0	0
TaNAC14-D2.1	TraesCS2D02G334300	2D:427898109-427898699	0	0	0	0
TaNAC14-D3.1	TraesCS2D02G334400	2D:427909803-427910690	0	0	0	0
TaNAC14-D2.2	TraesCS2D02G334500	2D:427915243-427915822	0	0	0	0
TaNAC14-D3.2	TraesCS2D02G334600	2D:427925601-427926218	0	0	0	0
TaNAC14-D1.2	TraesCS2D02G334800	2D:427951525-427953414	0.954705	0.581727	0.562946	0.699793
TaNAC15-A	TraesCS2A02G338300	2A:572614556-572616351	17.6894	15.5435	18.3022	17.1783
TaNAC15-B	TraesCS2B02G343600	2B:489418533-489420311	16.9645	15.4783	17.3623	16.6017
TaNAC15-D	TraesCS2D02G324700	2D:417543627-417545330	3.80366	4.34022	3.85365	3.99918
TaNAC16-A	TraesCS2A02G354300	2A:595225788-595226459	0	0	0	0
TaNAC16-B	TraesCS2B02G375000	2B:536620134-536620805	0.076902	0	0	0.025634
TaNAC16-D	TraesCS2D02G354700	2D:455518027-455518698	0	0	0	0
TaNAC17-B	TraesCS2B02G376900	2B:539706887-539708722	4.92493	5.60868	5.0295	5.18771
TaNAC17-D	TraesCS6D02G266000	6D:375471392-375471904	0	0	0	0
TaNAC18-A	TraesCS2A02G363700	2A:607830538-607831722	0.044828	0.135293	0.034648	0.0715897
TaNAC18-B	TraesCS2B02G381700	2B:545270724-545271842	0.141382	0.07952	0.182031	0.134311
TaNAC18-D	TraesCS2D02G361500	2D:466684570-466685745	0.117757	0.220084	0.230767	0.189536
TaNAC19-A	TraesCS2A02G382400	2A:625956692-625958839	0.174201	0.299904	0.11064	0.194915
TaNAC19-B	TraesCS2B02G399700	2B:568030281-568032379	0.101951	0.037548	0.237947	0.125815
TaNAC19-D	TraesCS2D02G378800	2D:483164687-483167080	0.451211	0.547352	0.219632	0.406065
TaNAC20-A	TraesCS2A02G386300	2A:632291694-632295926	0.39274	0.196274	0.244287	0.277767
TaNAC20-B	TraesCS2B02G403300	2B:571762484-571766671	0.571906	0.570034	0.386608	0.509516
TaNAC20-D	TraesCS2D02G382800	2D:487055251-487059066	0.203024	0.488185	0.198025	0.296411
TaNAC21-A	TraesCS2A02G409900	2A:667934759-667938460	0	0	0	0
TaNAC22-A	TraesCS2A02G459700	2A:706639219-706642652	6.64233	5.00115	6.87449	6.17266
TaNAC22-B	TraesCS2B02G481400	2B:679812704-679814913	0	0.039711	0.04391	0.0278737
TaNAC22-D	TraesCS2D02G460000	2D:566833452-566834760	0	0	0	0
TaNAC23-A	TraesCS2A02G462500	2A:708058206-708061179	1.33	1.28017	1.43539	1.34852
TaNAC23-B	TraesCS2B02G484100	2B:681408737-681411341	0	0	0.049215	0.016405
TaNAC23-D	TraesCS2D02G462900	2D:568801200-568803796	0.203161	0.122326	0.184599	0.170029
TaNAC24-A1	TraesCS2A02G561700	2A:763247739-763249810	0	0.182678	0.113578	0.098752
TaNAC24-A2	TraesCS2A02G561800	2A:763312859-763314713	0.115029	0.062732	0	0.0592537
TaNAC24-D	TraesCS2D02G568000	2D:636097871-636099832	0.045056	0.050611	0	0.031889
TaNAC25-B	TraesCS2B02G616900	2B:793796037-793799690	0.071861	0.108913	0.144586	0.108453
TaNAC25-D	TraesCS2D02G567000	2D:635780202-635783874	0.061624	0	0.192287	0.084637
TaNAC26-A1	TraesCS2A02G565900	2A:765277646-765279329	0	0	0	0
TaNAC26-A2	TraesCS2A02G566000	2A:765373514-765375053	0.592343	0.336498	0.63154	0.520127
TaNAC26-A3	TraesCS2A02G566100	2A:765392215-765394984	0.906375	1.1689	0.46328	0.846185
TaNAC26-A4	TraesCS2A02G566200	2A:765441094-765443545	0.611495	1.04225	1.14842	0.934055
TaNAC26-A5	TraesCS2A02G566300	2A:765514968-765518243	0.021024	0	0	0.007008
TaNAC26-A6	TraesCS2A02G566400	2A:765546559-765548303	0.193339	0.217352	0.128097	0.179596
TaNAC26-B4	TraesCS2B02G627000	2B:798956421-798958863	0	0	0	0
TaNAC26-B2	TraesCS2B02G627100	2B:799027881-799030395	0	0	0	0
TaNAC26-B3	TraesCS2B02G627200	2B:799046082-799048939	0	0	0.250497	0.083499
TaNAC26-D2	TraesCS2D02G576200	2D:639731747-639734607	0	0	0	0
TaNAC26-D3.1	TraesCS2D02G576300	2D:639745556-639748316	0	0	0.032674	0.0108913
TaNAC26-D3.2	TraesCS2D02G576400	2D:639820550-639822174	0	0	0	0
TaNAC26-D6	TraesCS2D02G576500	2D:639889562-639891476	0	0	0	0
TaNAC27-A	TraesCS3A02G077900	3A:50382036-50384496	0	0	0	0
TaNAC27-B1	TraesCS3B02G092800	3B:61895861-61896952	0	0	0	0
TaNAC27-B2	TraesCS3B02G092900	3B:61914874-61916355	0	0	0	0
TaNAC27-D	TraesCS3D02G078500	3D:39031899-39032935	0	0	0	0
TaNAC28-A	TraesCS3A02G078400	3A:50726169-50728191	0.304843	0.074332	0	0.126392
TaNAC28-B	TraesCS3B02G093300	3B:62313202-62315456	1.18243	0.805986	0.371517	0.786644
TaNAC28-D	TraesCS3D02G078900	3D:39324084-39326004	0.566569	0.375131	0.234946	0.392215
TaNAC29-A	TraesCS3A02G107400	3A:72293193-72298803	5.13805	5.49804	5.21862	5.2849
TaNAC29-B	TraesCS3B02G126200	3B:102594018-102599838	4.07801	2.79848	2.73247	3.20298
TaNAC29-D	TraesCS3D02G109400	3D:63242067-63247824	3.19428	3.14646	2.15741	2.83272
TaNAC30-A	TraesCS3A02G113300	3A:80431989-80433464	0	0	0	0
TaNAC30-B1	TraesCS6B02G323600	6B:572493672-572495033	0	0	0	0
TaNAC30-B2	TraesCS6B02G323700	6B:572502107-572503249	0	0	0	0
TaNAC31-A	TraesCS3A02G157600	3A:154741112-154742329	0.030481	0.013751	0.006977	0.0170697
TaNAC31-B1	TraesCS3B02G184300	3B:199700398-199704188	0.258427	0.349155	0.046012	0.217865
TaNAC31-B2	TraesCS3B02G184500	3B:199925271-199928606	0.348569	0.422223	0.491293	0.420695
TaNAC31-D	TraesCS3D02G165200	3D:136774831-136776048	0	0	0	0
TaNAC32-A	TraesCS3A02G162900	3A:165087589-165088878	0	0	0	0
TaNAC32-B	TraesCS3B02G194000	3B:214284139-214285430	0	0	0	0
TaNAC32-D	TraesCS3D02G170000	3D:148223861-148225435	0	0	0	0
TaNAC33-A	TraesCS3A02G176500	3A:197849912-197853818	11.6936	12.7211	12.177	12.1972
TaNAC33-B	TraesCS3B02G208300	3B:244383045-244386973	12.2609	14.2944	14.0028	13.5194
TaNAC33-D	TraesCS3D02G183900	3D:169447354-169451620	7.58535	8.85576	9.91153	8.78421
TaNAC34-A	TraesCS3A02G245900	3A:461388784-461394671	5.01231	4.70014	4.7931	4.83518
TaNAC34-B	TraesCS3B02G273600	3B:440515560-440521289	4.18982	3.55474	3.41563	3.72006
TaNAC34-D	TraesCS3D02G245500	3D:341676609-341682203	3.91843	3.65997	3.82142	3.79994
TaNAC35-A	TraesCS3A02G247500	3A:465542755-465544070	0	0	0.017065	0.00568833
TaNAC35-B	TraesCS3B02G271900	3B:437803887-437805095	0.069644	0	0.154954	0.074866
TaNAC35-D	TraesCS3D02G243900	3D:339252073-339253332	0	0	0	0
TaNAC36-A	TraesCS3A02G269900	3A:496702360-496704501	1.99548	1.95357	1.43884	1.79596
TaNAC36-B	TraesCS3B02G303800	3B:487906145-487907908	2.29821	2.33449	0.995011	1.8759
TaNAC36-D1	TraesCS3D02G269200	3D:373842786-373844025	0	0	0	0
TaNAC36-D2	TraesCS3D02G269600	3D:374206055-374207824	3.00557	2.94894	1.53093	2.49514
TaNAC37-A	TraesCS3A02G336300	3A:582949530-582951446	0.020135	0	0	0.00671167
TaNAC37-B1	TraesCS3B02G367100	3B:579292494-579294319	0.04571	0.048259	0.032021	0.0419967
TaNAC37-B2	TraesCS3B02G367400	3B:579309411-579310930	0.043474	0.045035	0.032021	0.0401767
TaNAC37-D	TraesCS3D02G329300	3D:442047929-442049829	0	0	0	0
TaNAC38-A	TraesCS3A02G339600	3A:586421735-586423333	23.6777	17.3997	20.8956	20.6577
TaNAC38-B	TraesCS3B02G371200	3B:583391548-583393126	4.32219	4.85164	4.89642	4.69008
TaNAC38-D	TraesCS3D02G333100	3D:445036912-445038669	5.31658	4.23655	4.26777	4.60697
TaNAC39-A	TraesCS3A02G375400	3A:624715500-624717298	0.272164	0.217642	0.255984	0.248597
TaNAC39-B	TraesCS3B02G407600	3B:643043617-643044763	0.297173	0.421667	0.066654	0.261831
TaNAC39-D	TraesCS3D02G367900	3D:481577468-481579149	0.31332	0.192755	0.049234	0.185103
TaNAC40-A	TraesCS3A02G377700	3A:627701251-627703895	1.21594	0.795547	0.749153	0.920214
TaNAC40-B	TraesCS3B02G410500	3B:647244335-647257169	1.071	0.642806	0.498055	0.737289
TaNAC40-D	TraesCS3D02G370800	3D:484625829-484630047	0.229004	0.057277	0.024121	0.103467
TaNAC41-A	TraesCS3A02G387500	3A:636565837-636572241	0	0	0	0
TaNAC41-B	TraesCS3B02G421300	3B:658462628-658463973	0.954491	0.71054	1.04707	0.904035
TaNAC41-D	TraesCS3D02G381900	3D:497859194-497860605	0.345341	0.278429	0.030753	0.218174
TaNAC42-A	TraesCS3A02G403300	3A:648310085-648312443	1.08348	0.897846	1.03901	1.00678
TaNAC42-B	TraesCS3B02G436900	3B:675280240-675282364	2.02243	1.66836	2.09915	1.92998
TaNAC42-D	TraesCS3D02G398200	3D:512705616-512708182	1.61238	1.23202	0.920094	1.25483
TaNAC43-A	TraesCS3A02G406000	3A:650056057-650058213	35.5019	31.1998	29.0053	31.9023
TaNAC43-B	TraesCS3B02G439600	3B:678548127-678550377	53.7007	51.8986	44.691	50.0968
TaNAC43-D	TraesCS3D02G401200	3D:515776261-515778438	35.7927	37.3475	33.7647	35.635
TaNAC44-B	TraesCS3B02G446100	3B:685638805-685639848	0	0	0	0
TaNAC44-D	TraesCS3D02G406800	3D:520609170-520610237	0	0.162926	0	0.0543087
TaNAC45-A	TraesCS3A02G438900	3A:681747810-681749068	6.23183	5.84417	6.29458	6.12353
TaNAC45-B	TraesCS3B02G472800	3B:721493462-721494894	11.8397	10.6125	11.7994	11.4172
TaNAC45-D	TraesCS3D02G431700	3D:545339317-545340792	6.32478	4.98092	6.50869	5.93813
TaNAC46-A	TraesCS3A02G471300	3A:702962745-702964046	0	0	0	0
TaNAC46-D	TraesCS3D02G467000	3D:570158502-570159882	0	0	0	0
TaNAC47-A1	TraesCS3A02G485400	3A:714574421-714575250	0.140513	0.194623	0.014164	0.116433
TaNAC47-A2	TraesCS3A02G485500	3A:714577793-714578643	0.267909	0.128834	0.080145	0.158963
TaNAC47-B1	TraesCS3B02G533100	3B:773729050-773729997	2.01855	2.12995	1.694	1.9475
TaNAC47-B2	TraesCS3B02G533200	3B:773740740-773741570	0.48895	0.421916	0.253054	0.387973
TaNAC47-D1	TraesCS3D02G480700	3D:579365685-579366487	0.381363	0.495475	0.550034	0.475624
TaNAC47-D2	TraesCS3D02G480900	3D:579376368-579377324	1.3511	1.75523	1.04784	1.38472
TaNAC48-A	TraesCS3A02G486500	3A:714650271-714650843	0	0	0	0
TaNAC48-B	TraesCS3B02G534500	3B:773906775-773907744	0	0	0	0
TaNAC48-D	TraesCS3D02G481900	3D:579592141-579592716	0.527032	0.667805	0.318689	0.504509
TaNAC49-B1	TraesCS3B02G599700	3B:820506132-820507521	0	0	0	0
TaNAC49-B2	TraesCS3B02G599900	3B:820761513-820762829	0	0	0	0
TaNAC49-B3	TraesCS3B02G600000	3B:820772091-820773477	0	0	0	0
TaNAC49-D	TraesCS3D02G535500	3D:609627221-609628618	0	0	0	0
TaNAC50-A	TraesCS4A02G065000	4A:62290133-62299098	5.27014	6.3084	6.17959	5.91938
TaNAC50-B	TraesCS4B02G242600	4B:502401990-502410486	4.26135	4.14028	4.79366	4.39843
TaNAC50-D	TraesCS4D02G242000	4D:404656034-404665441	5.03454	5.11383	6.06399	5.40412
TaNAC51-A	TraesCS4A02G130600	4A:173630224-173632115	3.36246	3.99921	1.56841	2.97669
TaNAC51-B	TraesCS4B02G174000	4B:381373615-381375503	4.43053	3.78566	2.61888	3.61169
TaNAC51-D	TraesCS4D02G176000	4D:305140842-305142727	6.38554	8.20396	2.65787	5.74912
TaNAC52-A	TraesCS4A02G131000	4A:174155319-174157653	1.24963	1.01455	0.639652	0.967946
TaNAC52-B	TraesCS4B02G173600	4B:380653174-380655594	1.76693	0.909875	0.334057	1.00362
TaNAC52-D	TraesCS4D02G175700	4D:304689911-304692359	0.673853	0.40556	0.334132	0.471182
TaNAC53-B	TraesCS4B02G132500	4B:172501019-172502979	0	0	0	0
TaNAC53-D	TraesCS4D02G127300	4D:111933122-111935262	0.018084	0	0	0.006028
TaNAC54-A	TraesCS4A02G213100	4A:511132575-511133425	0.665637	0.256153	0.231414	0.384401
TaNAC54-B	TraesCS4B02G102700	4B:109045160-109046404	2.32433	1.81806	1.49504	1.87914
TaNAC54-D1	TraesCS4D02G099300	4D:76603700-76604587	0.120278	0.075581	0.175986	0.123948
TaNAC54-D2	TraesCS4D02G099900	4D:77041028-77042268	0.019644	0	0	0.006548
TaNAC55-A	TraesCS4A02G219700	4A:521917748-521920022	57.5436	51.9832	56.9238	55.4835
TaNAC55-B	TraesCS4B02G098200	4B:103054108-103056465	48.3886	40.9735	51.3451	46.9024
TaNAC55-D	TraesCS4D02G094400	4D:69677974-69680281	71.8505	58.1073	63.8131	64.5903
TaNAC56-A	TraesCS4A02G242700	4A:552698424-552700420	0.362739	1.20452	0.617549	0.72827
TaNAC56-B	TraesCS4B02G072400	4B:67771306-67773203	0.836583	1.01781	0.851222	0.901871
TaNAC56-D	TraesCS4D02G071200	4D:46290974-46293134	0.915098	1.41729	0.568825	0.967071
TaNAC57-A1	TraesCS4A02G419900	4A:690674348-690689421	0.640246	0.60113	0.808677	0.683351
TaNAC57-A2	TraesCS4A02G420000	4A:690874789-690881650	0.831768	1.01838	0.823207	0.891118
TaNAC57-A3	TraesCS4A02G420100	4A:690884269-690887098	2.39796	2.72375	1.67536	2.26569
TaNAC57-A4	TraesCS4A02G420200	4A:690936084-690938246	0.667943	1.20856	1.06644	0.980982
TaNAC57-A5	TraesCS4A02G420900	4A:691150554-691153452	0.095022	0.241181	0.182276	0.172826
TaNAC57-A6	TraesCS4A02G421000	4A:691166312-691169840	0.081859	0.173954	0.078861	0.111558
TaNAC57-A7	TraesCS4A02G421100	4A:691246693-691249247	2.32174	2.03037	1.40846	1.92019
TaNAC57-A8	TraesCS4A02G421200	4A:691323787-691326137	0.768652	0.935132	0.491792	0.731859
TaNAC57-A9	TraesCS4A02G421300	4A:691466789-691470371	4.138	4.47269	2.91873	3.84314
TaNAC57-A10	TraesCS7A02G068000	7A:34103300-34106818	1.48125	1.95705	1.90549	1.78127
TaNAC57-A11	TraesCS7A02G068200	7A:34450920-34452503	0.173463	0	0	0.057821
TaNAC57-A12	TraesCS7A02G068300	7A:34517336-34519818	0.805596	0.525353	0.599501	0.643483
TaNAC57-D1	TraesCS7D02G062100	7D:33754363-33757811	3.97036	3.76955	2.73303	3.49098
TaNAC57-D2	TraesCS7D02G062300	7D:34010078-34011850	0.154694	0.162519	0.112915	0.143376
TaNAC57-D3	TraesCS7D02G062400	7D:34073745-34077364	0.439578	0.52343	0.14597	0.369659
TaNAC57-D4	TraesCS7D02G062600	7D:34149059-34151850	0.696069	1.01515	0.645853	0.785691
TaNAC57-D5	TraesCS7D02G063300	7D:34444801-34447650	0.142339	0.24229	0	0.12821
TaNAC58-B	TraesCS4B02G069400	4B:62974843-62976468	0	0	0	0
TaNAC58-D	TraesCS7D02G034000	7D:17396586-17396984	0	0	0	0
TaNAC59-A1	TraesCS4A02G486200	4A:739584841-739588436	2.45294	2.75982	2.81374	2.6755
TaNAC59-A2	TraesCS7A02G008800	7A:3858931-3862202	2.03039	2.52889	1.78699	2.11542
TaNAC59-D	TraesCS7D02G008500	7D:4025269-4028988	1.97325	1.92972	2.04092	1.9813
TaNAC60-A1	TraesCS4A02G499900	4A:744521033-744525004	13.3001	13.056	11.1785	12.5115
TaNAC60-A2	TraesCS7A02G000300	7A:250565-253987	1.38484	1.19258	1.18874	1.25539
TaNAC60-D	TraesCS7D02G000200	7D:242065-245782	6.84406	7.11569	7.2585	7.07275
TaNAC61-A	TraesCS5A02G491700	5A:660795117-660802080	4.83552	3.49401	5.27864	4.53606
TaNAC61-B	TraesCS4B02G320300	4B:611550707-611558121	1.564	1.24936	1.71106	1.50814
TaNAC61-D	TraesCS4D02G316800	4D:481909788-481916859	1.18307	1.3048	1.39128	1.29305
TaNAC62-A1	TraesCS5A02G500400	5A:666524168-666525666	0.349516	0.307455	0.070022	0.242331
TaNAC62-A2	TraesCS5A02G500500	5A:666587470-666588915	0.202729	0.381959	0.013147	0.199278
TaNAC62-A3	TraesCS5A02G500600	5A:666655818-666657039	0.114879	0.059727	0.068252	0.0809527
TaNAC62-A4	TraesCS5A02G500700	5A:666682422-666683774	0.652244	0.276082	0.194302	0.374209
TaNAC62-B1	TraesCS4B02G328600	4B:619588582-619590024	0.66319	0.521062	0.078116	0.420789
TaNAC62-B2	TraesCS4B02G328700	4B:619658148-619659540	0.17095	0.069075	0.07298	0.104335
TaNAC62-B3	TraesCS4B02G328800	4B:619773422-619774985	0.123044	0.109089	0.110381	0.114171
TaNAC62-B4	TraesCS4B02G328900	4B:619786538-619788033	0.205908	0.254838	0.139633	0.200126
TaNAC62-B5	TraesCS4B02G329100	4B:619934398-619935858	0.234188	0.218146	0.216565	0.222966
TaNAC62-D1	TraesCS4D02G325700	4D:485682292-485683784	1.35075	2.37954	0.363596	1.36463
TaNAC62-D2	TraesCS4D02G325800	4D:485763143-485764625	0.139442	0.309492	0.030429	0.159788
TaNAC63-A	TraesCS5A02G519300	5A:680840973-680845421	0.162336	0.438378	0.349337	0.316684
TaNAC63-B	TraesCS4B02G350600	4B:643308752-643313301	0.356779	0.314531	0.329565	0.333625
TaNAC63-D	TraesCS4D02G345300	4D:500021394-500025891	0.346124	0.420428	0.37549	0.380681
TaNAC64-B	TraesCS4B02G384700	4B:663940839-663942158	0	0	0	0
TaNAC65-A	TraesCS5A02G049100	5A:44983772-44988434	9.90297	8.83788	11.2974	10.0127
TaNAC65-B	TraesCS5B02G054200	5B:59165237-59170277	8.64675	9.03446	13.1358	10.2723
TaNAC65-D	TraesCS5D02G059700	5D:56454914-56459926	8.41069	7.57321	7.96972	7.98454
TaNAC66-A	TraesCS5A02G099000	5A:141031388-141032548	0.202909	0.085699	0	0.0962027
TaNAC66-B	TraesCS5B02G104200	5B:139152600-139154263	0.432179	0.241125	0.312489	0.328598
TaNAC66-D	TraesCS5D02G111300	5D:126261088-126262349	0.31354	0.293098	0.18166	0.262766
TaNAC67-A	TraesCS5A02G127200	5A:283013347-283014303	0.081143	0.318081	0.030447	0.143224
TaNAC67-B	TraesCS5B02G126300	5B:230427007-230433306	0	0	0	0
TaNAC67-D	TraesCS5D02G134800	5D:215243568-215247791	0.289182	0.139798	0.068218	0.165733
TaNAC68-A1	TraesCS5A02G143100	5A:317238719-317240462	2.57077	3.11016	3.19212	2.95769
TaNAC68-A2	TraesCS5A02G143200	5A:317246617-317248367	1.15064	1.33175	1.23987	1.24075
TaNAC68-B1	TraesCS5B02G141900	5B:267759465-267761170	7.91375	7.91947	7.94663	7.92662
TaNAC68-B2	TraesCS5B02G142100	5B:267777723-267779485	2.07048	3.59239	3.69864	3.12051
TaNAC68-D2	TraesCS5D02G148800	5D:238066017-238067741	5.81428	5.80387	5.31808	5.64541
TaNAC68-D1	TraesCS5D02G148900	5D:238072948-238074652	4.60759	5.03222	5.21406	4.95129
TaNAC69-A	TraesCS5A02G220900	5A:437210400-437212996	0.039312	0.143149	0	0.0608203
TaNAC70-A	TraesCS5A02G228000	5A:444530346-444533151	0.321189	0.399919	0.228076	0.316395
TaNAC70-B	TraesCS5B02G226800	5B:403705561-403707945	0.406847	0.51842	0.416098	0.447122
TaNAC70-D	TraesCS5D02G239600	5D:347443799-347446950	0.481826	0.195987	0.232839	0.303551
TaNAC71-A	TraesCS5A02G245900	5A:459002657-459004002	0	0	0	0
TaNAC71-B	TraesCS5B02G243300	5B:423519132-423522834	0	0	0	0
TaNAC72-A	TraesCS5A02G271500	5A:481900414-481903526	6.64614	6.97375	7.02481	6.88157
TaNAC72-D	TraesCS5D02G279100	5D:381032432-381036476	6.62948	6.92263	7.01654	6.85622
TaNAC73-A	TraesCS5A02G275900	5A:485204794-485207465	5.9622	3.59282	5.45805	5.00436
TaNAC73-B	TraesCS5B02G275200	5B:461138969-461141732	7.46967	3.88416	6.74629	6.03338
TaNAC73-D	TraesCS5D02G283200	5D:384345607-384348360	7.97546	4.46197	9.20681	7.21475
TaNAC74-A	TraesCS5A02G291200	5A:502071585-502073364	5.66019	4.32951	5.7576	5.2491
TaNAC74-B	TraesCS5B02G290200	5B:476169890-476171032	13.1972	15.6905	15.8616	14.9164
TaNAC74-D	TraesCS5D02G298600	5D:396369875-396370918	8.89009	8.7248	8.48792	8.70094
TaNAC75-A	TraesCS5A02G339600	5A:546769143-546770710	0.541994	0.18395	0.230776	0.318907
TaNAC75-B	TraesCS5B02G338400	5B:522408439-522410008	0	0	0	0
TaNAC75-D	TraesCS5D02G344100	5D:431780999-431782568	0	0	0	0
TaNAC76-B	TraesCS5B02G338700	5B:522860101-522861672	0	0	0	0
TaNAC76-D	TraesCS5D02G472600	5D:513308132-513309700	0	0	0	0
TaNAC77-A	TraesCS5A02G353500	5A:556529046-556531643	0.086099	0.342822	0	0.142974
TaNAC77-B2	TraesCS5B02G356000	5B:535699743-535701895	0.686522	0.647892	0.378577	0.570997
TaNAC77-B1	TraesCS5B02G356100	5B:535704136-535707098	0.271258	0.138539	0.201908	0.203902
TaNAC77-D2	TraesCS5D02G360700	5D:440365447-440367846	0.660819	0.30548	0.58893	0.51841
TaNAC77-D1	TraesCS5D02G360800	5D:440369907-440372890	0.079651	0.312877	0.229189	0.207239
TaNAC78-A1	TraesCS5A02G411700	5A:600236804-600238680	0	0	0	0
TaNAC78-A2	TraesCS5A02G411800	5A:600361475-600363246	0.087178	0	0	0.0290593
TaNAC78-A3	TraesCS5A02G411900	5A:600438172-600439738	0	0.086122	0.20115	0.0957573
TaNAC78-B1	TraesCS5B02G415400	5B:589676729-589678831	0	0	0	0
TaNAC78-B2	TraesCS5B02G415600	5B:589894128-589895938	0.124575	0.050647	0	0.0584073
TaNAC78-B3	TraesCS5B02G415700	5B:589998204-589999743	0.653444	0.170824	0.065534	0.296601
TaNAC78-D1	TraesCS5D02G420800	5D:481183554-481185531	0.114374	0.055879	0	0.056751
TaNAC78-D2	TraesCS5D02G421000	5D:481302942-481304211	0.111978	0.14309	0	0.0850227
TaNAC78-D3	TraesCS5D02G421100	5D:481425394-481427064	0.13642	0	0.026285	0.054235
TaNAC79-A	TraesCS5A02G467300	5A:645138865-645141105	0	0	0	0
TaNAC80-A	TraesCS5A02G468300	5A:645726140-645727775	72.8691	76.0817	52.5512	67.1674
TaNAC80-B	TraesCS5B02G480900	5B:653432395-653434033	41.3546	39.1633	33.756	38.0913
TaNAC80-D	TraesCS5D02G481200	5D:519277079-519278774	28.3321	28.5675	18.9414	25.2803
TaNAC81-A	TraesCS6A02G003800	6A:1671874-1675422	0.813137	0.775391	0.539779	0.709436
TaNAC81-B	TraesCS6B02G033000	6B:19318931-19321599	0.097155	0.030507	0.092878	0.0735133
TaNAC82-A	TraesCS6A02G051700	6A:26934504-26936004	0	0	0	0
TaNAC83-A	TraesCS6A02G057400	6A:30190380-30191252	5.64299	4.69061	2.69725	4.34362
TaNAC83-B	TraesCS6B02G075200	6B:51579298-51580659	7.39897	7.57447	3.42801	6.13382
TaNAC83-D	TraesCS6D02G059300	6D:27819143-27820652	3.10121	2.6128	0.839275	2.18443
TaNAC84-A1	TraesCS6A02G065600	6A:35143700-35145182	0	0	0	0
TaNAC84-A2	TraesCS6A02G065700	6A:35179702-35181878	0	0	0	0
TaNAC84-B	TraesCS6B02G088700	6B:64324121-64325437	0.104003	0	0.014976	0.0396597
TaNAC85-A	TraesCS6A02G108300	6A:77097709-77100361	0	0	0	0
TaNAC85-D	TraesCS6D02G096300	6D:60486167-60488033	0	0	0	0
TaNAC86-A	TraesCS6A02G146100	6A:124422925-124424551	0.993579	0.391442	0.244968	0.54333
TaNAC86-D	TraesCS6D02G135400	6D:103051857-103053230	0.027561	0	0	0.009187
TaNAC87-A	TraesCS6A02G208900	6A:377851110-377857181	2.10392	2.80973	1.89993	2.2712
TaNAC87-B	TraesCS6B02G237900	6B:413940249-413946455	1.18362	1.03048	0.85975	1.02461
TaNAC87-D	TraesCS6D02G192400	6D:266433548-266437834	1.21601	1.82809	1.6198	1.55463
TaNAC88-A	TraesCS6A02G237900	6A:447177514-447180835	0.191183	0.258739	0.173231	0.207718
TaNAC88-B	TraesCS6B02G286200	6B:515575761-515578925	0.135958	0.40054	0.490251	0.34225
TaNAC88-D	TraesCS6D02G220600	6D:310886873-310889910	0.111201	0.176233	0.201748	0.163061
TaNAC89-A1	TraesCS6A02G299500	6A:532656981-532659828	0	0	0	0
TaNAC89-A2	TraesCS6A02G299600	6A:532843604-532847489	0.020123	0	0	0.00670767
TaNAC89-B	TraesCS6B02G329200	6B:578555512-578558408	0	0	0	0
TaNAC89-D1	TraesCS6D02G279400	6D:387648836-387651380	0	0	0	0
TaNAC89-D2	TraesCS6D02G279500	6D:387720621-387724885	0	0	0	0
TaNAC90-A	TraesCS6A02G307200	6A:541237115-541240150	0.114235	0.278377	0.221006	0.204539
TaNAC90-B	TraesCS6B02G335700	6B:591124787-591127655	0.218448	0.288563	0.515177	0.340729
TaNAC90-D	TraesCS6D02G286300	6D:394825725-394828423	0.187057	0.337444	0.479522	0.334674
TaNAC91-A1	TraesCS6A02G378500	6A:599259305-599261866	0	0	0	0
TaNAC91-A2	TraesCS6A02G378600	6A:599715023-599717585	0.548296	0.497886	0.569168	0.53845
TaNAC91-B1	TraesCS6B02G416300	6B:688605353-688607905	1.28825	1.7386	1.41993	1.48226
TaNAC91-B2	TraesCS6B02G416400	6B:688664106-688666901	1.08112	1.99857	0.838177	1.30596
TaNAC91-B3	TraesCS6B02G416500	6B:688756037-688758682	0.091029	0.03509	0.015014	0.0470443
TaNAC91-D1	TraesCS6D02G362800	6D:453186336-453189292	0.134562	0.357562	0	0.164041
TaNAC91-D2	TraesCS6D02G362900	6D:453345089-453348030	6.91628	7.53473	9.60134	8.01745
TaNAC92-A	TraesCS6A02G392900	6A:606997884-606998426	0.051883	0.103674	0.19042	0.115326
TaNAC92-B	TraesCS6B02G433100	6B:702143690-702144247	0.08583	0	0.076556	0.0541287
TaNAC93-A	TraesCS6A02G406700	6A:611856943-611861487	12.8608	13.7043	13.9524	13.5058
TaNAC93-B	TraesCS6B02G451300	6B:710102321-710106188	12.6722	12.5865	12.3246	12.5278
TaNAC93-D	TraesCS6D02G390200	6D:465209318-465213805	19.5295	19.1144	19.3693	19.3377
TaNAC94-A	TraesCS7A02G106300	7A:64608482-64610476	0	0	0	0
TaNAC94-B	TraesCS7B02G004900	7B:2784380-2786335	0	0	0	0
TaNAC94-D	TraesCS7D02G100400	7D:60279113-60281206	0	0	0	0
TaNAC95-A1	TraesCS7A02G152400	7A:105766237-105767416	0	0	0	0
TaNAC95-A2	TraesCS7A02G152500	7A:105777084-105778264	0	0	0	0
TaNAC95-B	TraesCS7B02G056300	7B:59179003-59180628	0	0	0	0
TaNAC95-D	TraesCS7D02G154200	7D:101797550-101799122	0	0	0	0
TaNAC96-B	TraesCS7B02G077700	7B:87167776-87168855	0	0	0	0
TaNAC96-D	TraesCS7D02G174400	7D:126705651-126706778	0	0	0	0
TaNAC97-A	TraesCS7A02G189200	7A:146025353-146026920	0	0	0	0
TaNAC97-B	TraesCS7B02G094000	7B:107821947-107823514	0	0	0	0
TaNAC97-D	TraesCS7D02G189900	7D:143974512-143975848	0	0	0	0
TaNAC98-A	TraesCS7A02G194700	7A:154062737-154064285	0	0	0	0
TaNAC98-B	TraesCS7B02G100300	7B:114939055-114940651	0	0	0	0
TaNAC98-D	TraesCS7D02G196300	7D:152947488-152949088	0	0	0	0
TaNAC99-A1	TraesCS7A02G204300	7A:166486351-166493187	0.358674	1.51395	0.620185	0.830936
TaNAC99-A2	TraesCS7A02G204700	7A:166868319-166872332	0.33908	0	0.250348	0.196476
TaNAC99-B1	TraesCS7B02G111300	7B:127651694-127654793	0.788016	0.485763	0.698476	0.657418
TaNAC99-B2	TraesCS7B02G111400	7B:127773181-127774920	0.091694	0.195022	0.138913	0.141876
TaNAC99-B3	TraesCS7B02G111500	7B:128069225-128072649	0.305202	0.117262	0.476666	0.29971
TaNAC99-B4	TraesCS7B02G111900	7B:128435990-128438310	1.27637	1.15943	1.04509	1.1603
TaNAC99-D	TraesCS7D02G207400	7D:164751116-164753418	0.594919	0.385148	0.428458	0.469508
TaNAC100-A	TraesCS7A02G208200	7A:170878513-170882749	2.48854	2.55806	2.84191	2.62951
TaNAC100-B	TraesCS7B02G115400	7B:134006541-134010664	2.34096	2.80663	2.65436	2.60065
TaNAC100-D	TraesCS7D02G210600	7D:168569151-168573722	4.13918	3.97557	4.21261	4.10912
TaNAC101-A1	TraesCS7A02G209200	7A:171535157-171536299	0	0	0	0
TaNAC101-A2	TraesCS7A02G209300	7A:171575874-171576950	0	0	0	0
TaNAC101-A3	TraesCS7A02G209400	7A:171948775-171949917	0	0	0.005452	0.00181733
TaNAC101-A4	TraesCS7A02G209500	7A:172233699-172235057	0.078132	0.029249	0.012007	0.039796
TaNAC101-B1	TraesCS7B02G116200	7B:134635010-134636570	0.050408	0.049566	0.027043	0.042339
TaNAC101-B2	TraesCS7B02G116300	7B:135017985-135019399	0	0	0	0
TaNAC101-B3	TraesCS7B02G116400	7B:135035071-135036475	0	0.005072	0	0.00169067
TaNAC101-D4	TraesCS7D02G205200	7D:162982862-162984154	0	0	0.052669	0.0175563
TaNAC101-D1	TraesCS7D02G210900	7D:168990973-168992301	0	0	0	0
TaNAC101-D2	TraesCS7D02G211300	7D:169497700-169498986	0	0	0	0
TaNAC101-D3	TraesCS7D02G211400	7D:169539177-169540597	0.032482	0	0	0.0108273
TaNAC102-A	TraesCS7A02G247600	7A:228261234-228263284	0	0	0	0
TaNAC102-B	TraesCS7B02G143900	7B:185059214-185061503	0	0	0	0
TaNAC102-D	TraesCS7D02G246100	7D:215094578-215096664	0	0	0	0
TaNAC103-A	TraesCS7A02G263100	7A:260030180-260033955	29.4373	28.1582	27.9173	28.5043
TaNAC103-B	TraesCS7B02G160900	7B:219648742-219652713	25.394	26.7421	21.9649	24.7003
TaNAC103-D	TraesCS7D02G263800	7D:244465752-244469758	35.1769	38.1596	31.9915	35.1093
TaNAC104-A	TraesCS7A02G299600	7A:410726770-410730883	16.7918	15.4365	14.8997	15.7093
TaNAC104-B	TraesCS7B02G187600	7B:316002504-316006994	19.3656	17.2616	16.0246	17.5506
TaNAC104-D	TraesCS7D02G295100	7D:369857781-369861958	17.1969	15.7384	16.2065	16.3806
TaNAC105-B	TraesCS7B02G196900	7B:339605849-339611728	15.1839	14.6655	14.6753	14.8415
TaNAC105-D	TraesCS7D02G283800	7D:296496924-296503641	14.1878	13.764	13.5153	13.8224
TaNAC106-A	TraesCS7A02G305200	7A:430240058-430242835	0.727681	0.405147	0.503726	0.545518
TaNAC106-B	TraesCS7B02G205600	7B:376430897-376433684	0.695294	0.267772	0.246175	0.40308
TaNAC106-D	TraesCS7D02G302000	7D:382255258-382258222	0.715405	0.903702	0.871525	0.830211
TaNAC107-A	TraesCS7A02G317100	7A:455393977-455396214	0.453908	0.424923	0.185898	0.35491
TaNAC107-D	TraesCS7D02G314000	7D:398718458-398721447	0.487801	0.404427	0.152688	0.348305
TaNAC108-A	TraesCS7A02G318500	7A:458932084-458935152	0	0	0	0
TaNAC108-B	TraesCS7B02G219400	7B:410618157-410621206	0	0	0	0
TaNAC108-D	TraesCS7D02G315100	7D:401091065-401094159	0.025215	0	0	0.008405
TaNAC109-A	TraesCS7A02G326000	7A:473921245-473922742	0.537853	1.21918	0.854604	0.870546
TaNAC109-B	TraesCS7B02G226600	7B:426972250-426974333	0.763221	1.53679	0.82335	1.04112
TaNAC109-D	TraesCS7D02G322700	7D:412761383-412763077	0.886939	1.05247	0.85601	0.931806
TaNAC110-A	TraesCS7A02G334800	7A:489162812-489165357	0	0	0	0
TaNAC110-B	TraesCS7B02G246300	7B:455270029-455272474	0	0	0.028614	0.009538
TaNAC110-D	TraesCS7D02G342300	7D:438368227-438370721	0	0	0	0
TaNAC111-A	TraesCS7A02G349500	7A:512328345-512330076	1.76096	1.86588	2.65489	2.09391
TaNAC111-B	TraesCS7B02G233300	7B:436786400-436788064	0.877233	0.757446	1.03459	0.889756
TaNAC111-D	TraesCS7D02G329200	7D:420741319-420743197	1.40177	1.83895	2.09038	1.77703
TaNAC112-A	TraesCS7A02G357500	7A:526127057-526133907	0.239004	0.20336	0.237059	0.226474
TaNAC112-B	TraesCS7B02G270300	7B:495336639-495342558	0.687641	0.315898	0.547517	0.517019
TaNAC112-D	TraesCS7D02G365200	7D:471555550-471561632	0.437234	0.380788	0.297376	0.371799
TaNAC113-A	TraesCS7A02G375300	7A:548033257-548040806	0.127814	0.19941	0.108176	0.145133
TaNAC113-D	TraesCS7D02G371800	7D:480827780-480831164	0	0	0	0
TaNAC114-B	TraesCS7B02G252100	7B:465113470-465116527	0.077312	0.124126	0.268762	0.156733
TaNAC114-D	TraesCS7D02G348100	7D:447757504-447760636	0.026552	0	0	0.00885067
TaNAC115-A1	TraesCS7A02G464100	7A:660495082-660499083	2.85253	2.89871	2.00294	2.58473
TaNAC115-A2	TraesCS7A02G464800	7A:661277484-661281454	7.27177	7.55553	8.54711	7.79147
TaNAC115-B1	TraesCS7B02G364600	7B:627610786-627614742	1.94834	2.21548	2.22607	2.12997
TaNAC115-B2	TraesCS7B02G365300	7B:628732665-628736836	3.62165	3.54551	3.58314	3.58343
TaNAC115-D1	TraesCS7D02G451700	7D:571478742-571482691	3.57901	3.27442	3.94059	3.598
TaNAC115-D2	TraesCS7D02G452500	7D:571972939-571977461	5.81701	6.73551	5.99619	6.1829
TaNAC116-A	TraesCS7A02G549000	7A:723255093-723258234	2.60583	3.10429	2.24508	2.65173
TaNAC116-B1	TraesCS7B02G472200	7B:728287826-728288735	0	0	0	0
TaNAC116-B2	TraesCS7B02G472600	7B:728699666-728700568	1.08679	1.36065	1.78388	1.41044
TaNAC116-D	TraesCS7D02G535300	7D:627314743-627315639	1.45526	1.61684	2.92766	1.99992
TaNAC117-A1	TraesCS7A02G569100	7A:736465686-736467766	0	0	0	0
TaNAC117-A2	TraesCS7A02G569300	7A:736496874-736498842	0	0	0	0
TaNAC117-B	TraesCS7B02G489500	7B:743456007-743458084	0	0	0	0
TaNAC117-D2	TraesCS7D02G543400	7D:631919886-631921471	0	0	0	0
TaNAC117-D1	TraesCS7D02G543500	7D:631933665-631935693	0	0	0	0
TaNAC118-B	TraesCS7B02G499400	7B:749562504-749565067	0	0	0	0

## Sheet: Table S2
Table S2. 144 TaNACs differentially expressed at least at two treating time points.
ID	log2FC (0-1 HAT)	log2FC (0-6 HAT)	log2FC (0-24 HAT)	log2FC (0-48 HAT)
TaNAC17-B	-0.218275	-0.914528	-1.50884	-1.34755
TaNAC45-A	-1.0782	-0.888101	-1.28885	-1.84697
TaNAC42-B	-0.171328	-0.351882	-1.07916	-1.38922
TaNAC57-A10	-0.207646	-0.00653382	-2.21059	-2.49326
TaNAC57-D1	-0.455824	0.043835	-1.88441	-2.24522
TaNAC9-D6	-1.30024	-1.31334	0.0550105	0.490201
TaNAC57-A9	0.0710544	0.542741	-1.31547	-2.58875
TaNAC57-A2	-0.851942	0.774629	-3.18822	-6.08395
TaNAC57-A3	-0.965651	0.500015	-1.58719	-1.81388
TaNAC59-D	-0.0433546	1.02129	0.705162	1.18873
TaNAC5-B	-0.0526401	1.21574	0.927068	1.00583
TaNAC73-A	-0.386714	1.14446	1.48525	0.750733
TaNAC65-B	-0.213512	0.762843	1.13551	1.17708
TaNAC73-D	-0.594844	1.16113	1.4089	0.329695
TaNAC11-A	-0.999057	1.4547	0.618332	1.34143
TaNAC34-D	-0.468406	0.982554	2.39929	2.71572
TaNAC34-A	-0.341689	1.78808	2.95058	3.51713
TaNAC34-B	-0.298373	1.33272	2.8629	3.43754
TaNAC73-B	-0.372734	1.35125	1.35674	1.01155
TaNAC83-D	-0.466432	3.1695	3.26383	3.56034
TaNAC83-B	-0.130012	2.95748	2.84769	2.92746
TaNAC83-A	-0.581923	2.57404	2.58103	2.67897
TaNAC9-A2.2	-0.00559539	1.13694	1.44235	1.86043
TaNAC116-A	-0.0423545	1.37514	1.40378	0.576193
TaNAC5-A	-0.0998801	1.66385	1.35508	1.68012
TaNAC62-B1	0	2.19907	2.78491	1.74472
TaNAC107-A	0	2.96241	2.82238	2.60661
TaNAC28-D	0	3.04278	3.43733	5.40647
TaNAC28-A	0	4.09941	4.40015	6.02782
TaNAC40-B	0	1.43288	2.39985	2.60792
TaNAC52-D	0	2.71263	3.58577	3.76144
TaNAC62-A4	0	3.1832	4.31618	5.50662
TaNAC62-D2	0	4.2052	4.741	5.59301
TaNAC62-B5	0	4.26559	6.25071	5.61835
TaNAC11-D	0	2.62044	1.44213	1.44676
TaNAC66-D	0	4.23353	4.70512	4.3115
TaNAC65-D	0.0260097	0.932218	1.09654	1.6098
TaNAC3-A	0.0518981	0.828035	1.48443	1.66883
TaNAC22-A	0.0812327	0.50836	2.95467	3.10499
TaNAC116-B2	0.10594	2.14833	2.62123	2.01834
TaNAC15-A	0.121003	2.4284	1.9965	2.28013
TaNAC9-A2.1	0.137737	1.22809	0.915669	1.59319
TaNAC59-A1	0.169042	1.1488	1.02215	1.43359
TaNAC29-D	0.180054	1.02581	1.07182	0.713022
TaNAC105-D	0.192958	1.6937	1.8375	1.87671
TaNAC105-B	0.197187	1.69146	1.74449	1.73737
TaNAC93-D	0.214837	0.987811	1.53458	1.22179
TaNAC103-B	0.222763	2.69376	2.0784	1.74376
TaNAC93-B	0.243614	1.14243	1.63813	1.48284
TaNAC9-D2.2	0.246133	2.31888	2.06869	2.56471
TaNAC93-A	0.246887	0.946487	1.08205	1.14815
TaNAC10-A	0.276468	1.07621	1.6493	0.920647
TaNAC40-A	0	0.929803	1.6745	2.09634
TaNAC107-D	0	2.66597	2.57824	0
TaNAC57-A4	0	1.69132	1.76588	0.135468
TaNAC62-B4	0	2.81919	3.43626	0
TaNAC112-D	0	1.49979	2.239	0
TaNAC23-D	0	0	4.05913	5.58823
TaNAC8-A3	0	0	2.74868	4.16549
TaNAC8-B2	0	0	8.11638	9.29218
TaNAC78-D3	0	0	6.11497	4.75229
TaNAC26-A2	1.87401	1.8283	0	0.46708
TaNAC109-A	1.07576	2.22927	0	0.948678
TaNAC20-D	3.201	3.11821	0	2.54579
TaNAC113-A	2.38405	3.69545	0	4.70664
TaNAC35-D	5.01284	7.96397	0	9.45533
TaNAC91-B1	0.386871	1.12237	0.716427	1.48652
TaNAC9-D2.1	0.314424	1.65954	1.42803	2.17216
TaNAC55-D	0.409508	2.1149	2.34682	1.80428
TaNAC13-A2	0.649767	1.32991	0.845997	2.18387
TaNAC36-A	0.703501	0.698562	1.31835	1.24692
TaNAC36-B	0.839978	0.67467	1.00071	1.48752
TaNAC12-D	0.670052	1.10469	1.37044	0.00477476
TaNAC99-B1	1.00617	0.717506	1.11791	1.21071
TaNAC100-A	1.4313	1.71945	0.875993	1.06928
TaNAC87-A	1.6288	1.05666	0.937603	1.80461
TaNAC61-D	1.58603	2.43958	1.15189	0.928738
TaNAC115-B1	1.04475	1.23382	1.33532	1.72675
TaNAC115-A1	1.35139	1.34449	1.17506	1.5721
TaNAC99-D	1.72449	0.76534	0.922639	1.46019
TaNAC63-A	0.92388	1.557	1.63022	2.4908
TaNAC115-D1	0.896573	1.89045	1.80846	2.67943
TaNAC9-A4	0.962583	2.27052	2.1957	2.63361
TaNAC9-D4	0.758421	2.55189	2.66403	3.13287
TaNAC52-B	1.11122	3.02081	2.78766	2.13077
TaNAC116-D	0.472499	2.44457	3.03935	2.51569
TaNAC54-B	0.540123	2.00018	1.49934	1.38178
TaNAC23-A	0.466489	2.08988	3.06653	4.13783
TaNAC28-B	0.384261	3.26982	3.38142	4.97937
TaNAC8-B3	0.843871	2.93808	4.722	5.71269
TaNAC100-B	0.926763	1.94517	1.30145	1.42018
TaNAC72-A	0.671961	2.17342	2.27367	2.18205
TaNAC100-D	1.21665	1.80082	1.04049	1.18346
TaNAC7-B	0.653476	2.61939	2.70522	2.21447
TaNAC26-D3.2	0.863927	1.37073	2.63286	3.10616
TaNAC15-D	0.75873	3.71062	3.29638	3.13345
TaNAC33-D	1.67114	1.63388	1.83164	1.62457
TaNAC33-A	1.44803	1.68672	2.06159	2.15797
TaNAC33-B	1.28158	1.48161	1.8005	1.54659
TaNAC115-D2	1.28207	1.76367	1.64642	2.01404
TaNAC115-A2	1.00777	1.7769	2.03396	2.36832
TaNAC104-A	1.22259	2.24513	2.38995	2.21066
TaNAC104-B	1.04087	1.79263	1.90032	1.70696
TaNAC104-D	1.38552	2.11005	2.25853	1.91847
TaNAC20-B	2.70866	2.15284	1.60803	1.91823
TaNAC13-B1.1	1.74972	2.48453	2.40857	2.46954
TaNAC72-D	1.0935	2.17699	2.27708	2.46934
TaNAC115-B2	1.61307	2.43275	2.62667	3.07241
TaNAC9-B2.3	1.30997	2.87339	3.18454	3.83878
TaNAC9-B2.1	1.64098	2.77689	3.36567	3.40913
TaNAC9-B4	1.39161	2.69806	2.90353	3.34098
TaNAC51-A	1.26181	2.81428	2.56679	2.5495
TaNAC52-A	1.72319	2.45151	2.70605	3.35346
TaNAC9-A6	1.96437	2.37567	3.06754	3.04202
TaNAC55-B	1.4732	3.3431	3.60008	2.96672
TaNAC55-A	1.61788	2.9817	3.35786	2.85139
TaNAC68-D2	2.23391	3.23293	3.35751	3.48437
TaNAC51-D	1.6635	3.48331	3.21046	2.76188
TaNAC38-A	1.60963	2.84879	3.98592	3.34507
TaNAC80-A	2.34603	3.49082	3.83681	3.07621
TaNAC7-D	1.92793	3.69067	3.86478	3.33046
TaNAC68-B1	1.59855	3.35091	3.39911	3.83646
TaNAC63-B	1.85779	3.79979	3.36215	4.61054
TaNAC63-D	2.48758	4.17958	3.27682	4.31263
TaNAC62-A2	2.02641	3.3508	3.81604	4.59228
TaNAC51-B	2.22343	4.41666	4.39168	4.26516
TaNAC80-B	2.42104	4.11939	4.1077	3.42436
TaNAC80-D	2.70159	4.16715	4.27972	3.63322
TaNAC68-B2	2.72544	3.68126	4.14434	4.81535
TaNAC68-A1	1.87853	4.16507	4.42834	4.9717
TaNAC68-D1	1.59431	3.96108	4.24437	4.63433
TaNAC43-B	2.09781	3.7099	4.41052	4.16534
TaNAC4-D	2.26805	3.34326	4.76438	4.50032
TaNAC4-B	2.34782	4.1372	5.36194	5.15512
TaNAC4-A	2.53917	4.13593	5.32831	4.87732
TaNAC43-A	2.32401	4.55513	5.52415	5.4422
TaNAC43-D	2.3631	4.13422	5.17685	4.93568
TaNAC38-D	2.5786	4.75051	5.66959	5.00938
TaNAC38-B	2.66785	4.95923	5.52127	4.90903
TaNAC66-B	1.68556	5.13304	6.21018	6.177
TaNAC67-A	2.2116	6.61883	5.94172	5.99541
TaNAC13-A1.2	1.95693	5.19873	4.77471	5.54398
TaNAC68-A2	3.49544	4.97303	5.29384	5.91199
TaNAC39-A	4.49896	5.38844	4.10579	4.15635

## Sheet: Table S3
Table S3. 114 wheat germplasms used in association analysis.
Germplasm name	Type
Afu (Funo)	introduced line (Italy)
Aifeng3	cultivar
Aikang58	cultivar
Atlas 66	introduced line (USA)
Baidatou	landrace
Baihuamai	landrace
Baihuomai	landrace
Baimangmai	landrace
Baimangxiaomai	landrace
Baimazha	landrace
Bainong3217	cultivar
Baiqiumai	landrace
Baiyoumai	landrace
Bima1	cultivar
Bima4	cultivar
Changzhi6406	cultivar
Chengduguangtou	landrace
Chinese Spring	landrace
Chixiaomai (Akagomughi)	introduced line (Japan)
Chongyanghongmai	landrace
Chushanbao	landrace
Dabaimai	landrace
Dahongmai	landrace
Dakoumai	landrace
Dalibanmang	landrace
Dayuhua	landrace
Dianxihongkeyangmai	landrace
Enmai4	cultivar
Fan6	cultivar
Fengchan3	cultivar
Fengkang2	cultivar
Fengmai11	cultivar
Fielder	cultivar (USA)
Galaohan	landrace
Ganmai8	cultivar
Gansu96 (CI 12203)	introduced line (USA)
Gaoyuan506	cultivar
Gejiaxiang	landrace
Hanzhongbai	landrace
Hongchunmai	landrace
Hongdongmai	landrace
Hongjinbaoyin	landrace
Hongmangmai	landrace
Hongtuzi	landrace
Huoliaomai	landrace
Huoliyan	landrace
Jiahongmai	landrace
Jiangdongmen	landrace
Jiangmai	landrace
Jichun1016	cultivar
Jimai20	cultivar
Jimai22	cultivar
Jimai6	cultivar
Jin411	cultivar
Jinan2	cultivar
Jinmai47	cultivar
Jinmai8	cultivar
Kangxiu10	cultivar
Kashibaipi	cultivar
Kefeng3	cultivar
Lanxizaoxiaomai	landrace
Laolaixia	landrace
Laomai	landrace
Laotutou	landrace
Liangxin66	cultivar
Liuyuehuang	landrace
Louguding	landrace
Lumai1	cultivar
Mangxiaomai	landrace
Mazhamai	landrace
Muzongzhuoga	landrace
Nanda2419 (Mentana)	introduced line (Italy)
Neixiang5	cultivar
Ningchun4	cultivar
Ourou (Orofen)	introduced line (Chile)
Paozimai	landrace
Pingyang27	cultivar
Pingyuan50	landrace
Rikaze8	cultivar
Sanyuehuang	landrace
Shanmai	landrace
Shannong7859	cultivar
Shijiazhuang54	cultivar
Shuilizhan	landrace
Songruimai4	landrace
Sumai3	cultivar
Taishan1	cultivar
Tongjiabaxiaomai	landrace
Tumangmai	landrace
Wangshuibai	landrace
Wujiangzhuo	landrace
Wuyuanmai	landrace
Xiaofoshou	landrace
Xiaosanyuehuang	landrace
Xiaoyan6	cultivar
Xinkehan9	cultivar
Xinong6028	cultivar
Yangmai	landrace
Yangmai158	cultivar
Yannong15	cultivar
Yanzhan1	cultivar
Yizhimai	landrace
Youzimai	landrace
Zaowutian	landrace
Zaoxiaomai	landrace
Zaoyangmai (Early Premium)	introduced line (USA)
Zhengmai9023	cultivar
Zhengyin4 (St2422/464)	introduced line (Italy)
Zhongmai175	cultivar
Zhongyou9507	cultivar
Zhoumai22	cultivar
Zhumaoyuanzitou	landrace
Zhushimai	landrace
Zipi	landrace

## Sheet: Table S4
Table S4. 20 SNPs correlated with salt-tolerance phenotypes in roots.
RSIR	SNP	Chromosome	Position	q.value	nobs	H&B.P.Value	Effect
RD	2D639731495	2D	639731495	4.41662e-05	-0.0901249	0.578709	0.151961
RF	2D568801143	2D	568801143	1.66538e-06	-0.643467	0.0112136	0.132353
RF	3B214283581	3B	214283581	1.71161e-06	-0.610656	0.0112136	0.102941
RF	2B679815332	2B	679815332	6.9715e-06	0.678872	0.0304492	0.0784314
RF	5D215249132	5D	215249132	1.70072e-05	-0.634306	0.0557115	0.107843
RF	2B679811662	2B	679811662	8.60546e-05	-0.703428	0.225515	0.0490196
RsA	3B214283581	3B	214283581	1.63916e-05	-0.198307	0.21478	0.102941
RsA	3B199702830	3B	199702830	5.15862e-05	-0.153127	0.337967	0.45098
RT	2B679815332	2B	679815332	6.91873e-07	0.791846	0.00906562	0.0784314
RT	2B679811662	2B	679811662	2.62889e-06	-0.88411	0.0172232	0.0490196
RT	3D579593257	3D	579593257	1.03652e-05	-0.654799	0.0452716	0.0833333
RT	3B214283581	3B	214283581	1.90595e-05	-0.585793	0.0547537	0.102941
RT	3B647245088	3B	647245088	2.08936e-05	-0.484166	0.0547537	0.171569
RT	2D568801143	2D	568801143	2.70907e-05	-0.605875	0.0591615	0.132353
RT	5B423517891	5B	423517891	5.51619e-05	-0.63347	0.103255	0.0882353
RtL	3B214283581	3B	214283581	1.44581e-05	-0.219749	0.189444	0.10396
RtL	1B478581430	1B	478581430	5.10569e-05	-0.124675	0.250261	0.257426
RtL	3B199702830	3B	199702830	5.72986e-05	-0.168469	0.250261	0.445545
RV	7A458930251	7A	458930251	6.1945e-06	0.289445	0.0811666	0.0539216
RV	3B244384718	3B	244384718	9.13737e-05	0.134711	0.556806	0.161765

## Sheet: Table S5
Table S5. FPKM values of three cadidate TaNAC genes at 0 ,1, 6, 24, and 48 HAT.
ID	0 HAT_Rep1	0 HAT_Rep2	0 HAT_Rep3	1 HAT_Rep1	1 HAT_Rep2	1 HAT_Rep3	6 HAT_Rep1	6 HAT_Rep2	6 HAT_Rep3	24 HAT_Rep1	24 HAT_Rep2	24 HAT_Rep3	48 HAT_Rep1	48 HAT_Rep2	48 HAT_Rep3
TaNAC26-D3.2	1.60964	1.47588	2.04891	3.38316	2.94355	3.01788	4.41691	4.98631	3.8745	11.635	9.88192	10.3296	14.4952	12.6321	17.0845
TaNAC33-B	12.2609	14.2944	14.0028	25.0499	23.3658	25.2997	27.5031	29.4511	27.0167	30.1725	33.2404	27.4068	29.8827	28.866	35.4234
TaNAC40-B	1.071	0.806	0.98055	1.1847	0.82	1.3805	1.41284	1.7551	1.7035	2.42753	2.49223	2.51202	3.06798	3.05983	2.88531
